# Supplementary material for: Changes in HLA-B27 Transgenic Rat Fecal Microbiota Following Tofacitinib Treatment and Ileocecal Resection Surgery: Implications for Crohn’s Disease Management
Source: Int J Mol Sci. 2024 Feb 10;25(4):2164. doi: 10.3390/ijms25042164 (PMC10889215; doi:10.3390/ijms25042164)
Supplement: Supplementary file 1 [file ijms-25-02164-s001.zip]

Archive with 1 entries (1 files):
- ijms-2845814-supplementary.pdf
